# Supplementary material for: EDIL3 is a potential prognostic biomarker that correlates with immune infiltrates in gastric cancer
Source: PeerJ. 2023 Aug 9;11:e15559. doi: 10.7717/peerj.15559 (PMC10422953; doi:10.7717/peerj.15559)
Supplement: Data S1 [file peerj-11-15559-s003.zip]

Archive with 44 entries (39 files):
- Raw data 1/
- Raw data 1/Raw figure 1-3/
- Raw data 1/Raw figure 1-3/Figure 1/
- Raw data 1/Raw figure 1-3/Figure 1/Fig 1A.tif
- Raw data 1/Raw figure 1-3/Figure 1/Fig 1B.tif
- Raw data 1/Raw figure 1-3/Figure 1/Fig 1C.tif
- Raw data 1/Raw figure 1-3/Figure 1/Fig 1D qPCR.tif
- Raw data 1/Raw figure 1-3/Figure 1/Fig 1E protein.tif
- Raw data 1/Raw figure 1-3/Figure 1/Fig 1F EDIL3.tif
- Raw data 1/Raw figure 1-3/Figure 1/Fig 1F GAPDH.tif
- Raw data 1/Raw figure 1-3/Figure 1/Fig 1G 100.jpg
- Raw data 1/Raw figure 1-3/Figure 1/Fig 1G 400.jpg
- Raw data 1/Raw figure 1-3/Figure 1/Fig 1H 100.jpg
- Raw data 1/Raw figure 1-3/Figure 1/Fig 1H 400.jpg
- Raw data 1/Raw figure 1-3/Figure 2/
- Raw data 1/Raw figure 1-3/Figure 2/Fig 2A EDIL3.tif
- Raw data 1/Raw figure 1-3/Figure 2/Fig 2B HPA.tif
- Raw data 1/Raw figure 1-3/Figure 2/Fig 2C km.png
- Raw data 1/Raw figure 1-3/Figure 2/Fig 2D.tif
- Raw data 1/Raw figure 1-3/Figure 2/Fig 2E.tif
- Raw data 1/Raw figure 1-3/Figure 3/
- Raw data 1/Raw figure 1-3/Figure 3/Fig 3A 823 mRNA.tif
- Raw data 1/Raw figure 1-3/Figure 3/Fig 3A AGS mRNA.tif
- Raw data 1/Raw figure 1-3/Figure 3/Fig 3B 823.tif
- Raw data 1/Raw figure 1-3/Figure 3/Fig 3B AGS.tif
- Raw data 1/Raw figure 1-3/Figure 3/Fig 3C 823 Colon.tif
- Raw data 1/Raw figure 1-3/Figure 3/Fig 3C 823 sh-EDIL3.jpg
- Raw data 1/Raw figure 1-3/Figure 3/Fig 3C 823 sh-NA.jpg
- Raw data 1/Raw figure 1-3/Figure 3/Fig 3C AGS Colon.tif
- Raw data 1/Raw figure 1-3/Figure 3/Fig 3C AGS sh-EDIL3.jpg
- Raw data 1/Raw figure 1-3/Figure 3/Fig 3C AGS sh-NA.jpg
- Raw data 1/Raw figure 1-3/Figure 3/Fig 3D 823 Invasion sh-EDIL3.tif
- Raw data 1/Raw figure 1-3/Figure 3/Fig 3D 823 Invasion sh-NC.tif
- Raw data 1/Raw figure 1-3/Figure 3/Fig 3D 823 invasion.tif
- Raw data 1/Raw figure 1-3/Figure 3/Fig 3D 823 migration sh-EDIL3.tif
- Raw data 1/Raw figure 1-3/Figure 3/Fig 3D 823 migration sh-NA.tif
- Raw data 1/Raw figure 1-3/Figure 3/Fig 3D 823 migration.tif
- Raw data 1/Raw figure 1-3/Figure 3/Fig 3D AGS invasion sh-EDIL3.jpg
- Raw data 1/Raw figure 1-3/Figure 3/Fig 3D AGS invasion sh-NA.jpg
- Raw data 1/Raw figure 1-3/Figure 3/Fig 3D AGS invasion.tif
- Raw data 1/Raw figure 1-3/Figure 3/Fig 3D AGS migration sh-EDIL3.jpg
- Raw data 1/Raw figure 1-3/Figure 3/Fig 3D AGS migration sh-NA.jpg
- Raw data 1/Raw figure 1-3/Figure 3/Fig 3D AGS migration.tif
- Raw data 1/Supplementary material raw data.xlsx
