# Supplementary material for: EDIL3 is a potential prognostic biomarker that correlates with immune infiltrates in gastric cancer
Source: PeerJ. 2023 Aug 9;11:e15559. doi: 10.7717/peerj.15559 (PMC10422953; doi:10.7717/peerj.15559)
Supplement: Data S2 [file peerj-11-15559-s004.zip]

Archive with 111 entries (96 files):
- Raw data 2/
- Raw data 2/Raw figure 4-10/
- Raw data 2/Raw figure 4-10/Figure 4/
- Raw data 2/Raw figure 4-10/Figure 4/Fig 4A Aggregation-methylation-2022-03-16.tif
- Raw data 2/Raw figure 4-10/Figure 4/Fig 4B heatmap.png
- Raw data 2/Raw figure 4-10/Figure 4/Fig 4C survplot cg05179846.png
- Raw data 2/Raw figure 4-10/Figure 4/Fig 4D cg05179846╧┬╘╪.png
- Raw data 2/Raw figure 4-10/Figure 4/Fig 4E survplot cg03478689.png
- Raw data 2/Raw figure 4-10/Figure 4/Fig 4F cg05179846╧┬╘╪.png
- Raw data 2/Raw figure 4-10/Figure 4/Fig 4G survplot cg16099804.png
- Raw data 2/Raw figure 4-10/Figure 4/Fig 4H cg16099804╧┬╘╪.png
- Raw data 2/Raw figure 4-10/Figure 4/Fig 4I survplot cg16773899.png
- Raw data 2/Raw figure 4-10/Figure 4/Fig 4J cg16773899 ╧┬╘╪.png
- Raw data 2/Raw figure 4-10/Figure 4/Fig 4K survplot cg01072952.png
- Raw data 2/Raw figure 4-10/Figure 4/Fig 4L cg01072952╧┬╘╪.png
- Raw data 2/Raw figure 4-10/Figure 5/
- Raw data 2/Raw figure 4-10/Figure 5/Fig 5A.png
- Raw data 2/Raw figure 4-10/Figure 5/Fig 5B.jpg
- Raw data 2/Raw figure 4-10/Figure 5/Fig 5C  EDIL3_PTK2_correlation_o0qYE-01.tif
- Raw data 2/Raw figure 4-10/Figure 5/Fig 5C EDIL3_ITGAV_correlation_uHu03-01.tif
- Raw data 2/Raw figure 4-10/Figure 5/Fig 5C EDIL3_ITGB3_correlation_LvCZa-01.tif
- Raw data 2/Raw figure 4-10/Figure 5/Fig 5C EDIL3_ITGB5_correlation_0qNMu-01.tif
- Raw data 2/Raw figure 4-10/Figure 5/Fig 5C EDIL3_ZNF469_correlation_7vlCo-01.tif
- Raw data 2/Raw figure 4-10/Figure 6/
- Raw data 2/Raw figure 4-10/Figure 6/Fig 6A.png
- Raw data 2/Raw figure 4-10/Figure 6/Fig 6B positive.png
- Raw data 2/Raw figure 4-10/Figure 6/Fig 6C negative.png
- Raw data 2/Raw figure 4-10/Figure 6/Fig 6D.tif
- Raw data 2/Raw figure 4-10/Figure 6/Fig 6E Go.png
- Raw data 2/Raw figure 4-10/Figure 6/Fig 6F KEGG.png
- Raw data 2/Raw figure 4-10/Figure 7/
- Raw data 2/Raw figure 4-10/Figure 7/DEMO.R.txt
- Raw data 2/Raw figure 4-10/Figure 7/Fig 7A.png
- Raw data 2/Raw figure 4-10/Figure 7/Fig 7B.jpg
- Raw data 2/Raw figure 4-10/Figure 7/Fig 7C.tif
- Raw data 2/Raw figure 4-10/Figure 8/
- Raw data 2/Raw figure 4-10/Figure 8/Fig 8A CD274.jpg
- Raw data 2/Raw figure 4-10/Figure 8/Fig 8A CTLA4.jpg
- Raw data 2/Raw figure 4-10/Figure 8/Fig 8A IDO1.jpg
- Raw data 2/Raw figure 4-10/Figure 8/Fig 8A LAG3.jpg
- Raw data 2/Raw figure 4-10/Figure 8/Fig 8A PDL1.jpg
- Raw data 2/Raw figure 4-10/Figure 8/Fig 8A PDL2.jpg
- Raw data 2/Raw figure 4-10/Figure 8/Fig 8A TIGIT.jpg
- Raw data 2/Raw figure 4-10/Figure 8/Fig 8A TIM3.jpg
- Raw data 2/Raw figure 4-10/Figure 8/Fig 8B MLH1.jpg
- Raw data 2/Raw figure 4-10/Figure 8/Fig 8B MSH2.jpg
- Raw data 2/Raw figure 4-10/Figure 8/Fig 8B MSH6.jpg
- Raw data 2/Raw figure 4-10/Figure 8/Fig 8B PMS2.jpg
- Raw data 2/Raw figure 4-10/Figure 9/
- Raw data 2/Raw figure 4-10/Figure 9/Fig 9A lymphocyte/
- Raw data 2/Raw figure 4-10/Figure 9/Fig 9A lymphocyte/1 Mast lymphocyte.jpg
- Raw data 2/Raw figure 4-10/Figure 9/Fig 9A lymphocyte/2 Eosinophil lymphocyte.jpg
- Raw data 2/Raw figure 4-10/Figure 9/Fig 9A lymphocyte/3 Macrophage lymphocyte.jpg
- Raw data 2/Raw figure 4-10/Figure 9/Fig 9A lymphocyte/4 NK lymphocyte.jpg
- Raw data 2/Raw figure 4-10/Figure 9/Fig 9A lymphocyte/5 Mem_B lymphocyte.jpg
- Raw data 2/Raw figure 4-10/Figure 9/Fig 9A lymphocyte/6 Th2 lymphocyte.jpg
- Raw data 2/Raw figure 4-10/Figure 9/Fig 9A lymphocyte/TISIDB  lymphocytes.png
- Raw data 2/Raw figure 4-10/Figure 9/Fig 9B Immunostimulator/
- Raw data 2/Raw figure 4-10/Figure 9/Fig 9B Immunostimulator/1 Immunostimulator_ENTPD1.jpg
- Raw data 2/Raw figure 4-10/Figure 9/Fig 9B Immunostimulator/2 Immunostimulator_TNFSF18.jpg
- Raw data 2/Raw figure 4-10/Figure 9/Fig 9B Immunostimulator/3 Immunostimulator_CD28.jpg
- Raw data 2/Raw figure 4-10/Figure 9/Fig 9B Immunostimulator/4 Immunostimulator_C10orf54.jpg
- Raw data 2/Raw figure 4-10/Figure 9/Fig 9B Immunostimulator/5 Immunostimulator_CXCL12.jpg
- Raw data 2/Raw figure 4-10/Figure 9/Fig 9B Immunostimulator/6 Immunostimulator_TNFSF15.jpg
- Raw data 2/Raw figure 4-10/Figure 9/Fig 9B Immunostimulator/Immunostimulator.png
- Raw data 2/Raw figure 4-10/Figure 9/Fig 9C Immunoinhibitor/
- Raw data 2/Raw figure 4-10/Figure 9/Fig 9C Immunoinhibitor/1 Immunoinhibitor_KDR.jpg
- Raw data 2/Raw figure 4-10/Figure 9/Fig 9C Immunoinhibitor/2 Immunoinhibitor_CSF1R.jpg
- Raw data 2/Raw figure 4-10/Figure 9/Fig 9C Immunoinhibitor/3 Immunoinhibitor_TGFB1.jpg
- Raw data 2/Raw figure 4-10/Figure 9/Fig 9C Immunoinhibitor/4_Immunoinhibitor_ADORA2A.jpg
- Raw data 2/Raw figure 4-10/Figure 9/Fig 9C Immunoinhibitor/5 Immunoinhibitor_TGFBR1.jpg
- Raw data 2/Raw figure 4-10/Figure 9/Fig 9C Immunoinhibitor/6 Immunoinhibitor_PDCD1LG2.jpg
- Raw data 2/Raw figure 4-10/Figure 9/Fig 9C Immunoinhibitor/Immunoinhibitor.png
- Raw data 2/Raw figure 4-10/Figure 9/Fig 9D MHC molecule/
- Raw data 2/Raw figure 4-10/Figure 9/Fig 9D MHC molecule/1 MHC_HLA-DOA.jpg
- Raw data 2/Raw figure 4-10/Figure 9/Fig 9D MHC molecule/2 MHC_HLA-DOB.jpg
- Raw data 2/Raw figure 4-10/Figure 9/Fig 9D MHC molecule/3_MHC_HLA-DQA2.jpg
- Raw data 2/Raw figure 4-10/Figure 9/Fig 9D MHC molecule/4_MHC_HLA-DQA1.jpg
- Raw data 2/Raw figure 4-10/Figure 9/Fig 9D MHC molecule/5 MHC_HLA-DPB1.jpg
- Raw data 2/Raw figure 4-10/Figure 9/Fig 9D MHC molecule/6 ╥⌡╨╘  MHC_HLA-DMB.jpg
- Raw data 2/Raw figure 4-10/Figure 9/Fig 9D MHC molecule/MHC molecule.png
- Raw data 2/Raw figure 4-10/Figure 9/Fig 9E Chemokine/
- Raw data 2/Raw figure 4-10/Figure 9/Fig 9E Chemokine/1 chemokine_CXCL14.jpg
- Raw data 2/Raw figure 4-10/Figure 9/Fig 9E Chemokine/2 chemokine_CCL11.jpg
- Raw data 2/Raw figure 4-10/Figure 9/Fig 9E Chemokine/3_chemokine_CCL14.jpg
- Raw data 2/Raw figure 4-10/Figure 9/Fig 9E Chemokine/4 chemokine_CXCL12.jpg
- Raw data 2/Raw figure 4-10/Figure 9/Fig 9E Chemokine/5_chemokine_CCL19.jpg
- Raw data 2/Raw figure 4-10/Figure 9/Fig 9E Chemokine/6_chemokine_CCL22.jpg
- Raw data 2/Raw figure 4-10/Figure 9/Fig 9E Chemokine/Chemokine.png
- Raw data 2/Raw figure 4-10/Figure 9/Fig 9F Receptor/
- Raw data 2/Raw figure 4-10/Figure 9/Fig 9F Receptor/1_receptor_CX3CR1.jpg
- Raw data 2/Raw figure 4-10/Figure 9/Fig 9F Receptor/2 receptor_CCR4.jpg
- Raw data 2/Raw figure 4-10/Figure 9/Fig 9F Receptor/3 receptor_XCR1.jpg
- Raw data 2/Raw figure 4-10/Figure 9/Fig 9F Receptor/4 receptor_CCR7.jpg
- Raw data 2/Raw figure 4-10/Figure 9/Fig 9F Receptor/5_receptor_CXCR4.jpg
- Raw data 2/Raw figure 4-10/Figure 9/Fig 9F Receptor/6_receptor_CCR2.jpg
- Raw data 2/Raw figure 4-10/Figure 9/Fig 9F Receptor/Receptor.png
- Raw data 2/Raw figure 4-10/figure 10/
- Raw data 2/Raw figure 4-10/figure 10/Fig 10A.tif
- Raw data 2/Raw figure 4-10/figure 10/Fig 10B CD8 decreased EDIL3.png
- Raw data 2/Raw figure 4-10/figure 10/Fig 10B CD8 enriched_EDIL3.png
- Raw data 2/Raw figure 4-10/figure 10/Fig 10C NK decreased_EDIL3.png
- Raw data 2/Raw figure 4-10/figure 10/Fig 10C NK enriched.png
- Raw data 2/Raw figure 4-10/figure 10/Fig 10D Regulatory T decreased_EDIL3.png
- Raw data 2/Raw figure 4-10/figure 10/Fig 10D Regulatory T enriched_EDIL3.png
- Raw data 2/Raw figure 4-10/figure 10/Fig 10E Type 2 T-helper decreased_EDIL3.png
- Raw data 2/Raw figure 4-10/figure 10/Fig 10E Type 2 T-helper enriched_EDIL3.png
- Raw data 2/Raw figure 4-10/figure 10/Fig 10F decreased B cell.png
- Raw data 2/Raw figure 4-10/figure 10/Fig 10F enriched B cell EDIL3.png
- Raw data 2/Raw figure 4-10/figure 10/Fig 10G Macrophages decreased_EDIL3.png
- Raw data 2/Raw figure 4-10/figure 10/Fig 10G Macrophages enriched_EDIL3.png
