# Supplementary material for: EDIL3 is a potential prognostic biomarker that correlates with immune infiltrates in gastric cancer
Source: PeerJ. 2023 Aug 9;11:e15559. doi: 10.7717/peerj.15559 (PMC10422953; doi:10.7717/peerj.15559)
Supplement: Supplemental Information 5 — The protein extracts were separated and then electrotransferred to PVDF membranes. The PVDF membranes were cut at the level of the 36 and 52 kDa. The membranes were incubated with primary antibody and probed with HRP-coupled secondary antibody. Finally, the bands were visualized by using ECL reagents. [file peerj-11-15559-s005.zip › statement.txt]

    The protein extracts were separated and then electrotransferred to PVDF membranes. The PVDF membranes were cut at the level of the 36 and 52 kDa. The membranes were incubated with primary antibody and probed with HRP-coupled secondary antibody. Finally, the bands were visualized by using ECL reagents.
    The pre-stained protein marker used in this experiment only serves as a location cue in the process of electrophoresis and membrane transfer. The protein markers did not react with the specific antibody，so the protein marker ladder usually  can not be observed after ECL detection.
    The  direction of protein marker was also provided.
    
